# Supplementary material for: Mitochondria-Targeted Colorimetric and Ratiometric Fluorescent Probe for Hg2+ with Large Stokes Shift
Source: Molecules. 2026 Jun 14;31(12):2092. doi: 10.3390/molecules31122092 (PMC13305874; doi:10.3390/molecules31122092)
Supplement: Supplementary file 1 [file molecules-31-02092-s001.zip]

Archive with 1 entries (1 files):
- molecules-4360247-supplementary.pdf
